# Supplementary material for: TP-CSO: A Triptolide Prodrug for Pancreatic Cancer Treatment
Source: Molecules. 2022 Jun 8;27(12):3686. doi: 10.3390/molecules27123686 (PMC9227231; doi:10.3390/molecules27123686)
Supplement: Supplementary file 1 [file molecules-27-03686-s001.zip]

Archive with 1 entries (1 files):
- molecules-1754757-supplementary.pdf
